# Supplementary material for: Benchmarking variant identification tools for plant diversity discovery
Source: BMC Genomics. 2019 Sep 9;20:701. doi: 10.1186/s12864-019-6057-7 (PMC6734213; doi:10.1186/s12864-019-6057-7)
Supplement: Supplementary file 1 — Table S1. Summary of 82 tomato accession (XLSX 53 kb) [file 12864_2019_6057_MOESM1_ESM.xlsx]

## Sheet: Sheet1
id	species	source	sample_name	BioSample_s	SRA_Sample_s	Sequencing depth
ERR418039	Solanum lycopersicum	domesticated	S.lycLA2706_1	SAMEA2340764	ERS398435	33.2533
ERR418040	Solanum lycopersicum	domesticated	S.lycLA2838A_1	SAMEA2340765	ERS398436	29.3133
ERR418041	Solanum lycopersicum	domesticated	S.lycPI406760_1	SAMEA2340766	ERS398437	32.2144
ERR418042	Solanum lycopersicum	domesticated	S.lycLA1090_1	SAMEA2340767	ERS398438	33.7389
ERR418043	Solanum lycopersicum	domesticated	S.lycEA00325_1	SAMEA2340768	ERS398439	32.4222
ERR418044	Solanum lycopersicum	domesticated	S.lycEA00488_1	SAMEA2340769	ERS398440	31.4267
ERR418045	Solanum lycopersicum	domesticated	S.lycEA00375_1	SAMEA2340770	ERS398441	33.2456
ERR418046	Solanum lycopersicum	domesticated	S.lycEA00371_1	SAMEA2340771	ERS398442	33.8044
ERR418047	Solanum lycopersicum	domesticated	S.lycLA2463_1	SAMEA2340772	ERS398443	36.2189
ERR418048	Solanum lycopersicum	domesticated	S.lycLYC1969_1	SAMEA2340773	ERS398444	34.4867
ERR418049	Solanum lycopersicum	domesticated	S.lycLYC1738_1	SAMEA2340774	ERS398445	35.9811
ERR418050	Solanum lycopersicum	domesticated	S.lycLYC3476_1	SAMEA2340775	ERS398446	31.1422
ERR418051	Solanum lycopersicum	domesticated	S.lycTR00003_1	SAMEA2340776	ERS398447	35.2422
ERR418052	Solanum lycopersicum	domesticated	S.lycLYC1343_1	SAMEA2340777	ERS398448	37.76
ERR418053	Solanum lycopersicum	domesticated	S.lycLYC3306_1	SAMEA2340778	ERS398449	38.45
ERR418054	Solanum lycopersicum	domesticated	S.lycEA01155_1	SAMEA2340779	ERS398450	33.9267
ERR418055	Solanum lycopersicum	domesticated	S.lycEA01049_1	SAMEA2340780	ERS398451	37.2744
ERR418056	Solanum lycopersicum	domesticated	S.lycLYC3153_1	SAMEA2340781	ERS398452	36.0978
ERR418058	Solanum lycopersicum	domesticated	S.lycPI129097_1	SAMEA2340783	ERS398454	34.1411
ERR418059	Solanum lycopersicum	domesticated	S.lycPI272654_1	SAMEA2340784	ERS398455	36.9944
ERR418060	Solanum lycopersicum	domesticated	S.lycEA00990_1	SAMEA2340785	ERS398456	32.6544
ERR418061	Solanum corneliomuelleri	wild	S.corLA0118_1	SAMEA2340786	ERS398457	34.46
ERR418062	Solanum lycopersicum	domesticated	S.lycEA00157_1	SAMEA2340787	ERS398458	36.1878
ERR418063	Solanum lycopersicum	domesticated	S.lycEA02054_1	SAMEA2340788	ERS398459	37.0922
ERR418064	Solanum lycopersicum	domesticated	S.lycPI303721_1	SAMEA2340789	ERS398460	34.4833
ERR418065	Solanum lycopersicum	domesticated	S.lycLA4451_1	SAMEA2340790	ERS398461	30.8733
ERR418066	Solanum lycopersicum	domesticated	S.lycV710029_1	SAMEA2340791	ERS398462	35.9167
ERR418067	Solanum lycopersicum	domesticated	S.lycPC11029_1	SAMEA2340792	ERS398463	36.2522
ERR418068	Solanum lycopersicum	domesticated	S.lycPI93302_1	SAMEA2340793	ERS398464	37.7333
ERR418069	Solanum lycopersicum	domesticated	S.lycSG16_1	SAMEA2340794	ERS398465	38.3278
ERR418070	Solanum lycopersicum	domesticated	S.lycEA01088_1	SAMEA2340795	ERS398466	37.1933
ERR418071	Solanum lycopersicum	domesticated	S.lycPI203232_1	SAMEA2340796	ERS398467	38.7844
ERR418072	Solanum lycopersicum	domesticated	S.lycPI311117_1	SAMEA2340797	ERS398468	37.6656
ERR418073	Solanum lycopersicum	domesticated	S.lycLA1324_1	SAMEA2340798	ERS398469	32.9656
ERR418074	Solanum lycopersicum	domesticated	S.lycPI158760_1	SAMEA2340799	ERS398470	38.0289
ERR418075	Solanum lycopersicum	domesticated	S.lycLA0113_1	SAMEA2340800	ERS398471	33.9433
ERR418076	Solanum lycopersicum	domesticated	S.lycLYC1410_1	SAMEA2340801	ERS398472	34.8722
ERR418077	Solanum lycopersicum	domesticated	S.lycPI169588_1	SAMEA2340802	ERS398473	37.1622
ERR418078	Solanum lycopersicum	domesticated	S.lycLYC2962_1	SAMEA2340803	ERS398474	37.1022
ERR418079	Solanum lycopersicum	domesticated	S.lycLYC2910_1	SAMEA2340804	ERS398475	37.6111
ERR418080	Solanum pimpinellifolium	wild	S.pimLYC2798_1	SAMEA2340805	ERS398476	35.3033
ERR418081	Solanum pimpinellifolium	wild	S.pimLYC2740_1	SAMEA2340806	ERS398477	37.16
ERR418082	Solanum pimpinellifolium	wild	S.pimLA1584_1	SAMEA2340807	ERS398478	32.2289
ERR418083	Solanum pimpinellifolium	wild	S.pimLA1578_1	SAMEA2340808	ERS398479	36.6944
ERR418084	Solanum peruvianum	wild	S.perLA1278_1	SAMEA2340809	ERS398480	36.1456
ERR418085	Solanum chmielewskii	wild	S.chmLA2663_1	SAMEA2340810	ERS398481	35.5444
ERR418086	Solanum chmielewskii	wild	S.chmLA2695_1	SAMEA2340811	ERS398482	36.4956
ERR418087	Solanum cheesmaniae	wild	S.cheLA0483_1	SAMEA2340812	ERS398483	34.9489
ERR418088	Solanum lycopersicum	domesticated	S.lycCGN15820_1	SAMEA2340813	ERS398484	36.5911
ERR418089	Solanum cheesmaniae	wild	S.cheLA1401_1	SAMEA2340814	ERS398485	37.7522
ERR418090	Solanum neorickii	wild	S.neoLA2133_1	SAMEA2340815	ERS398486	37.7078
ERR418091	Solanum neorickii	wild	S.neoLA0735_1	SAMEA2340816	ERS398487	37.11
ERR418092	Solanum arcanum	wild	S.arcLA2157_1	SAMEA2340817	ERS398488	33.9
ERR418093	Solanum arcanum	wild	S.arcLA2172_1	SAMEA2340818	ERS398489	36.2933
ERR418094	Solanum peruvianum	wild	S.perLA1954_1	SAMEA2340819	ERS398490	37.5144
ERR418095	Solanum huaylasense	wild	S.huaLA1983_1	SAMEA2340820	ERS398491	37.6678
ERR418096	Solanum huaylasense	wild	S.huaLA1365_1	SAMEA2340821	ERS398492	33.4411
ERR418097	Solanum chilense	wild	S.chiCGN15532_1	SAMEA2340822	ERS398493	33.85
ERR418098	Solanum chilense	wild	S.chiCGN15530_1	SAMEA2340823	ERS398494	34.7411
ERR418099	Solanum habrochaites	wild	S.habCGN157591_1	SAMEA2340824	ERS398495	35.6811
ERR418100	Solanum habrochaites	wild	S.habPI134418_1	SAMEA2340825	ERS398496	35.9722
ERR418101	Solanum habrochaites	wild	S.habCGN157592_1	SAMEA2340826	ERS398497	35.46
ERR418102	Solanum habrochaites	wild	S.habLA1718_1	SAMEA2340827	ERS398498	35.2411
ERR418103	Solanum habrochaites	wild	S.habLA1777_1	SAMEA2340828	ERS398499	29.3867
ERR418104	Solanum habrochaites	wild	S.habLA0407_1	SAMEA2340829	ERS398500	37.7633
ERR418105	Solanum habrochaites	wild	S.habLYC4_1	SAMEA2340830	ERS398501	33.6844
ERR418106	Solanum pennellii	wild	S.penLA1272_1	SAMEA2340831	ERS398502	35.6589
ERR418107	Solanum pennellii	wild	S.penLA0716_1	SAMEA2340832	ERS398503	26.4256
ERR418108	Solanum huaylasense	wild	S.huaLA1364_1	SAMEA2340833	ERS398504	36.0033
ERR418110	Solanum lycopersicum	domesticated	S.lycEA00940_1	SAMEA2340835	ERS398506	35.76
ERR418111	Solanum lycopersicum	domesticated	S.lycTR00019_1	SAMEA2340836	ERS398507	32.7356
ERR418112	Solanum lycopersicum	domesticated	S.lycEA01019_1	SAMEA2340837	ERS398508	33.3022
ERR418113	Solanum lycopersicum	domesticated	S.lycTR00020_1	SAMEA2340838	ERS398509	37.9889
ERR418114	Solanum lycopersicum	domesticated	S.lycEA01037_1	SAMEA2340839	ERS398510	34.7589
ERR418115	Solanum lycopersicum	domesticated	S.lycTR00021_1	SAMEA2340840	ERS398511	35.6856
ERR418116	Solanum lycopersicum	domesticated	S.lycTR00022_1	SAMEA2340841	ERS398512	32.1533
ERR418117	Solanum lycopersicum	domesticated	S.lycTR00023_1	SAMEA2340842	ERS398513	35.8156
ERR418118	Solanum lycopersicum	domesticated	S.lycEA01640_1	SAMEA2340843	ERS398514	34.6178
ERR418119	Solanum lycopersicum	domesticated	S.lycLA4133_1	SAMEA2340844	ERS398515	31.5956
ERR418120	Solanum lycopersicum	domesticated	S.lycLA1421_1	SAMEA2340845	ERS398516	35.7956
ERR418121	Solanum galapagense	wild	S.galLA1044_1	SAMEA2340846	ERS398517	32.7533
ERR418122	Solanum lycopersicum	domesticated	S.lycLA1479_1	SAMEA2340847	ERS398518	35.8344
