# Supplementary material for: Benchmarking variant identification tools for plant diversity discovery
Source: BMC Genomics. 2019 Sep 9;20:701. doi: 10.1186/s12864-019-6057-7 (PMC6734213; doi:10.1186/s12864-019-6057-7)
Supplement: Supplementary file 2 — Table S2. Summary of alignment time (XLSX 39 kb) [file 12864_2019_6057_MOESM2_ESM.xlsx]

## Sheet: Sheet1
	Domesticated tomatoes				Wild relatives
	Avg. Percentage	Std. Percentage	Avg. Time	Std. Time	Avg. Percentage	Std. Percentage	Avg. Time	Std. Time
SOAP2	91.2463	3.77602	2.48814	0.444223	40.577	24.2506	4.35389	0.539577
SOAP2-tuned	93.6237	2.73279	3.83558	3.16245	50.5207	21.6938	11.3261	3.16245
Bowtie2	97.9325	1.06747	16.0657	1.78984	79.1667	10.0833	17.4956	1.21383
Bowtie2-tuned	98.26	0.928537	23.5506	1.84018	83.3257	7.97276	27.935	2.60995
BWA-MEM	99.5438	0.342598	10.2708	1.5611	95.946	1.90702	23.7533	6.54283
