# Supplementary material for: Benchmarking variant identification tools for plant diversity discovery
Source: BMC Genomics. 2019 Sep 9;20:701. doi: 10.1186/s12864-019-6057-7 (PMC6734213; doi:10.1186/s12864-019-6057-7)
Supplement: Supplementary file 3 — Table S3. Summary of synteny analysis (XLSX 11 kb) [file 12864_2019_6057_MOESM3_ESM.xlsx]

## Sheet: YU2_MQ40_NSC10000_results
	Total	Syntentic - Under Size	Syntenic - Over Size	10kb- Under Size	10kb - Over Size	>10kb - Under Size	> 10kb - Over Size	DiffChr - Under Size	DiffChr - Over Size
ERR418070_bowtie2	27074	12660	10818	0	0	55	6	1757	1778
ERR418070_bwa	104996	39944	29646	1	0	4331	907	17495	12672
ERR418095_bowtie2	19848	9579	8152	0	0	26	2	1082	1007
ERR418095_bwa	77146	30796	21998	0	0	2769	888	11985	8710
ERR418105_bowtie2	14435	7173	5849	0	0	48	0	724	641
ERR418105_bwa	73111	28898	19284	2	0	3191	1331	12274	8131
ERR418106_bowtie2	17251	8350	7034	0	0	36	1	994	836
ERR418106_bwa	73781	28144	21015	0	0	2920	1149	11795	8758
ERR418107_bowtie2	17686	8462	6920	0	0	80	1	1162	1061
ERR418107_bwa	85534	30804	20964	1	0	5174	2391	15346	10854
ERR418118_bowtie2	26988	12532	10835	0	0	60	5	1833	1723
ERR418118_bwa	106180	40855	29759	0	0	4339	766	17735	12726
Under Size/Over Size refer to the size of the nucmer bloc used for alignment. If the nucmer bloc was <10kb, it was under size, if it was 10kb, it was over size. This distinction was made as the size of an alignment bloc may indicate accuracy of alignment
Errors were divided into three categories, within 10kb of the syntentic path, greater than 10kb of the syntenic path but on the same chromosome, and on a different chromosome.
