# Supplementary material for: Benchmarking variant identification tools for plant diversity discovery
Source: BMC Genomics. 2019 Sep 9;20:701. doi: 10.1186/s12864-019-6057-7 (PMC6734213; doi:10.1186/s12864-019-6057-7)
Supplement: Supplementary file 4 — Table S4. Functional annotation summary of variants identified by different variant calling programs (XLSX 9 kb) [file 12864_2019_6057_MOESM4_ESM.xlsx]

## Sheet: Sheet1
	Effects by impact				Effects by functional class
	HIGH	LOW	MODERATE	MODIFIER	MISSENSE	NONSENSE	SILENT
SAMtools-mpileup	0.0029	0.0128	0.031	0.9533	0.7331	0.0469	0.22
GATK-HC	0.0074	0.0108	0.0284	0.9534	0.7331	0.0469	0.22
