# Supplementary material for: Benchmarking variant identification tools for plant diversity discovery
Source: BMC Genomics. 2019 Sep 9;20:701. doi: 10.1186/s12864-019-6057-7 (PMC6734213; doi:10.1186/s12864-019-6057-7)
Supplement: Supplementary file 5 — Table S5. Summary of different variant filtering results (XLSX 33 kb) [file 12864_2019_6057_MOESM5_ESM.xlsx]

## Sheet: Sheet1
	Hard-filtering	Machine learning using Raw SopCap	Machine learning using filtered SolCap
Total Filtered (602 tomato)	94237244	127756430	101407419
SNPs 10M in Chromosome 1 (82 high-coverage tomato)	466784	574630	483297
Non-shared SNPs in 10M in Chromosome 1 (82 high-coverage tomato)	55668	163514	72181
